# Supplementary material for: A conserved N-terminal motif of CUL3 contributes to assembly and E3 ligase activity of CRL3KLHL22
Source: Nat Commun. 2024 May 6;15:3789. doi: 10.1038/s41467-024-48045-2 (PMC11074293; doi:10.1038/s41467-024-48045-2)
Supplement: Supplementary file 6 — Source data [file 41467_2024_48045_MOESM6_ESM.xlsx]

## Sheet: Figure 1b
Uncropped and unprocessed gels for Figure 1b

## Sheet: Figure 3e
Uncropped and unprocessed gels and blots for Figure 3e

## Sheet: Figure 5h
Uncropped and unprocessed gels and blots for Figure 5h

## Sheet: Supplementary Figure 1
Uncropped and unprocessed gels for Supplementary Figure 1

## Sheet: Supplementary Figure 4
Uncropped and unprocessed gels and blots for Supplementary Figure 4

## Sheet: Supplementary Figure 5
Uncropped and unprocessed gels for Supplementary Figure 5

## Sheet: Supplementary Figure 7
Uncropped and unprocessed gels for Supplementary Figure 7

## Sheet: Supplementary Figure 8
Uncropped and unprocessed blots for Supplementary Figure 8

## Sheet: Figure4b
Figure 4b | ITC measurement of binding affinity between KLHL221-178 and CUL3WT
	DH	INJV	Xt	Mt	XMt	NDH	Fit	DY
1	-0.22003	0.4	0	0.012	0.00977	--	-35997.3	--
2	-4.34417	2	0.000117016	0.01198	0.05891	-35085.7	-35972.5	886.805
3	-4.31524	2	0.000698666	0.01186	0.10852	-34844.6	-35918.5	1073.82
4	-4.44031	2	0.00127	0.01175	0.15861	-35886.8	-35839.4	-47.4235
5	-4.32518	2	0.00184	0.01163	0.20918	-34927.5	-35721	793.551
6	-4.43194	2	0.00241	0.01152	0.26022	-35817.1	-35534.6	-282.485
7	-4.37421	2	0.00297	0.01141	0.31174	-35336.1	-35217	-119.094
8	-4.40283	2	0.00352	0.0113	0.36374	-35574.5	-34607.5	-967.073
9	-4.28702	2	0.00407	0.01119	0.41621	-34609.5	-33221.2	-1388.29
10	-3.74701	2	0.00461	0.01108	0.46916	-30109.4	-29383.4	-725.922
11	-2.30574	2	0.00515	0.01097	0.52258	-18098.8	-19581.1	1482.28
12	-1.26227	2	0.00568	0.01086	0.57649	-9403.19	-8366.88	-1036.31
13	-0.59052	2	0.0062	0.01076	0.63086	-3805.31	-3355.59	-449.715
14	-0.3727	2	0.00672	0.01065	0.68572	-1990.11	-1632.09	-358.027
15	-0.26746	2	0.00723	0.01055	0.74105	-1113.13	-931.141	-181.99
16	-0.25428	2	0.00774	0.01044	0.79686	-1003.3	-589.817	-413.48
17	-0.16271	2	0.00824	0.01034	0.85314	-240.201	-400.226	160.025
18	-0.16257	2	0.00874	0.01024	0.9099	-239.064	-284.362	45.2984
19	-0.12539	2	0.00923	0.01014	0.96713	70.7689	-208.269	279.038
20	-0.11369	2	0.00971	0.01004	1.02485	168.295	-155.389	323.684
21		--	0.01019	0.00994	--

## Sheet: Figure4c
Figure 4c | ITC measurement of binding affinity between KLHL221-178 and CUL3D1-13
	DH	INJV	Xt	Mt	XMt	NDH	Fit	DY
1	-0.07228	0.4	0	0.012	0.00977	--	-35655.2	--
2	-4.38775	2	0.000117016	0.01198	0.05891	-35705.2	-35574.2	-131.044
3	-4.13283	2	0.000698666	0.01186	0.10852	-33580.9	-35400.1	1819.18
4	-4.28257	2	0.00127	0.01175	0.15861	-34828.7	-35149.2	320.514
5	-4.21128	2	0.00184	0.01163	0.20918	-34234.7	-34774	539.335
6	-4.23892	2	0.00241	0.01152	0.26022	-34465	-34184.3	-280.745
7	-4.20881	2	0.00297	0.01141	0.31174	-34214.1	-33198.3	-1015.83
8	-4.11377	2	0.00352	0.0113	0.36374	-33422.1	-31435.3	-1986.83
9	-3.55371	2	0.00407	0.01119	0.41621	-28754.9	-28148.4	-606.574
10	-2.56768	2	0.00461	0.01108	0.46916	-20538	-22431.3	1893.24
11	-1.91076	2	0.00515	0.01097	0.52258	-15063.6	-14983.2	-80.4391
12	-1.19514	2	0.00568	0.01086	0.57649	-9100.18	-8747.15	-353.036
13	-0.78076	2	0.0062	0.01076	0.63086	-5646.98	-5038.88	-608.101
14	-0.51709	2	0.00672	0.01065	0.68572	-3449.74	-3074.09	-375.652
15	-0.40252	2	0.00723	0.01055	0.74105	-2494.98	-2006.9	-488.081
16	-0.32856	2	0.00774	0.01044	0.79686	-1878.69	-1388.1	-490.59
17	-0.2397	2	0.00824	0.01034	0.85314	-1138.18	-1004.79	-133.382
18	-0.13265	2	0.00874	0.01024	0.9099	-246.09	-753.389	507.3
19	-0.10331	2	0.00923	0.01014	0.96713	-1.55546	-580.431	578.876
20	-0.10293	2	0.00971	0.01004	1.02485	1.55546	-456.608	458.164
21		--	0.01019	0.00994	--

[truncated: 26 more sheets: Figure4d, Figure4f, Figure4g, Figure4h, Figure4j, Figure5b, Figure5c, Figure5d, Figure5e, Figure5f, Figure5g, Supplementary figure 1a, Supplementary figure 1e, Supplementary figure 3e, Supplementary figure 4a, Supplementary figure 4c, Supplementary figure 4d, Supplementary figure 4e, Supplementary figure 5c, Supplementary figure 5d …]
